# Supplementary material for: PCBs in Chinstrap Penguins from Deception Island (South Shetland Islands, Antarctica)
Source: Toxics. 2025 May 24;13(6):430. doi: 10.3390/toxics13060430 (PMC12196938; doi:10.3390/toxics13060430)
Supplement: Supplementary file 1 [file toxics-13-00430-s001.zip]

Archive with 1 entries (1 files):
- toxics-3602049-supplementary.pdf
